# Supplementary material for: An Energy Modulation Interrogation Technique for Monitoring the Adhesive Joint Integrity Using the Full Spectral Response of Fiber Bragg Grating Sensors
Source: Sensors (Basel). 2024 Dec 25;25(1):36. doi: 10.3390/s25010036 (PMC11723423; doi:10.3390/s25010036)
Supplement: Supplementary file 1 [file sensors-25-00036-s001.zip]

Archive with 1 entries (1 files):
- sensors-3353397-supplementary.pdf
